# Supplementary material for: CD133+ endothelial-like stem cells restore neovascularization and promote longevity in progeroid and naturally aged mice
Source: Nat Aging. 2023 Nov 9;3(11):1401–14. doi: 10.1038/s43587-023-00512-z (PMC10645602; doi:10.1038/s43587-023-00512-z)
Supplement: Supplementary file 3 — Gene list, primer list and antibody list. [file 43587_2023_512_MOESM3_ESM.xlsx]

## Sheet: table1
Gene name
Fpr2
AA467197
Mmp9
Cd177
Ifitm6
Pglyrp1
Mmp8
S100a11
Anxa1
S100a9
S100a8
Adpgk
Lcn2
Lrg1
Hdc
Ceacam10
Cxcr2
Prdx5
Trem3
Ltf
C5ar1
Chi3l1
Vasp
1100001G20Rik
Cd9
Mxd1
Hp
Ncf1
Ngp
Itgam
Pygl
Syne1
Retnlg
Slpi
G0s2
Ostf1
1810033B17Rik
Mgst1
Camp
Glrx
Cd52
Dhrs7
Mettl9
Thbs1
Dstn
Prr13
Sepx1
Cybb
S100a6
Chi3l3
S100a4
Ccr2
Fn1
Ms4a6c
Gm11428
Ccl9
Ahnak
Tgfbi
Ms4a4c
F13a1
Cx3cr1
Clec4a3
Ifi30
Cst3
Npc2
Ms4a6b
Ctss
Csf1r
Anxa5
Lgals3
Pld4
Ifitm3
Gm2a
Clec7a
Klf4
Ccl6
Ctsc
Smpdl3a
Crip1
Atox1
Fxyd5
Ifitm2
Emb
Fos
Ifi27l2a
Lamp1
Glud1
Vim
Lyz2
Samhd1
Cebpb
Tmsb10
Lyz1
S100a10
Lst1
Lsp1
Ckb
Plac8
Apoe
Snca
Bpgm
Hba-a1
Hba-a2
Alas2
Gypa
2810453I06Rik
Hbb-b1
5730469M10Rik
Isg20
Trim10
Rsad2
Ube2l6
Fech
Mkrn1
Tfdp2
Epb4.1
Isca1
Hbb-b2
Bcl2l1
2410076I21Rik
Fam46c
Bnip3l
Ppp1cb
44987
Ube2o
Gpx1
Car2
Gabarapl2
Beta-s
Pnpo
Apol11b
Rnf10
Sec61g
Ccndbp1
Dcaf12
Hagh
Cat
Pla2g16
Cmas
Eif5
Blvrb
Pabpc1
1810058I24Rik
Rad23a
Nt5c3
Yipf4
Mpp1
Ube2b
Isg15
Stmn1
Impdh2
Cks1b
Hint1
Tagln2
2700094K13Rik
Ppia
Ptma
H2afy
Ran
Tuba1b
Npm1
Tubb5
Eef1a1
Rpl14
Lgals1
Ranbp1
Hsp90ab1
Rpl15
Igfbp4
Top2a
H2afx
Rpl3
Hspa8
Rpl36a
Rpl10a
2810417H13Rik
Ctsg
Rps2
Ifitm1
Cmtm7
Ramp1
Mif
Hist1h2ao
Prtn3
Nme2
Ccl3
Mpo
Ctla2a
Tubb2a
Mcpt8
Tsc22d1
Prss34
Fcnb
1700020L24Rik
Ms4a3
Gca
Cebpe
Prss57
Lta4h
Gatm
Hmgn2
Orm1
1190002H23Rik
Serpinb1a
Mgst2
Gsr
Ap3s1
Cd63
1810037I17Rik
Nkg7
Alas1
Tuba4a
Gpi1
C3
Arhgdib
Tkt
Clec12a
Tmed3
H2afz
Clec4a2
Cks2
Hmgb2
Cst7
Elane
Gstm1
Rhd
Hemgn
Klf1
Cldn13
Ermap
Rhag
Fam55b
Pdzk1ip1
Tspan33
Ctse
Aqp1
Tspo2
Slfn14-ps
Cpox
Slc4a1
Ubac1
Alad
Hebp1
Tmcc2
Hmbs
Tfrc
Mgst3
Gch1
Dhrs11
Urod
Slc25a37
Odc1
Car1
Glrx5
Metap2
Prdx2
Atpif1
Cd24a
Acp1
Bsg
Mki67
Tubb4b
Xpo7
Tmem14c
Pou2af1
Cd19
Cd79a
Ebf1
Vpreb3
Cd79b
Myl4
Fcrla
Bach2
Akap12
Cd72
Ptprcap
Tnfrsf13c
Chchd10
Spib
Ccr7
Ms4a1
Ly6d
Pafah1b3
Foxp1
Rhoh
Cnp
Pkig
Sox4
Dusp2
Cd37
Tcf3
Arl5c
Dnajc7
Jund
Smarca4
Lrmp
Ighm
Hmgb1
Tifa
Elof1
Btg1
Ezh2
Anp32e
H2afv
Cd74
Hist1h2ae
Hist1h1b
Rps3a1
Siglech
Klk1
Ccr9
Pacsin1
Cox6a2
Cd7
Pltp
Runx2
Ccnd1
Upb1
Cd209d
Prkca
Lair1
Fyn
Tcf4
Ppfia4
Rnase6
Ctsl
Cybasc3
Atp1b1
Bcl11a
Irf8
Bst2
2210020M01Rik
Nucb2
Tspan13
Fyb
Ptms
Rpl31
Mpeg1
Sell
Fam125a
Cyth4
Ctsh
Snx5
Khk
Ly6a
Rpl31-ps12
Ly6e
Xist
Tyrobp
H2-Aa
Rnf187
H2-Ab1
C1qa
C1qc
Cd5l
Fcna
Ccr3
Mertk
Spic
Igf1
C1qb
Adgre1
Axl
Mrc1
Gdf15
Sdc3
Cd163
Maf
Lpl
Vcam1
Hspa1b
Mafb
Hmox1
Pld3
mt-Nd2
Hpgd
mt-Nd4
mt-Nd3
Lgmn
mt-Cytb
mt-Nd1
mt-Co1
Hspa1a
Slc40a1
mt-Co2
mt-Co3
mt-Atp6
Marcks
Serpinb6a
Trf
Glul
Sepp1
Ctsd
Itm2c
Ctsb
Sirpa
Grn
Aplp2
Psap
Creg1
Dusp1
Cd3g
Cd3e
Skap1
Xcl1
Ctsw
Il2rb
Thy1
Klre1
Cd3d
Lck
Gimap3
Klrb1c
Ms4a4b
Klra7
Gimap4
Ccl5
Cxcr6
Klrk1
Klrd1
Cd2
Gimap6
Bcl2
AW112010
Ltb
Ccnd2
Cd8b1
Shisa5
Rps15a
Rps16
Rplp1
Rps24
Rpl13a
Rpl12
Tmem66
Uba52
45170
Rpl17
Rps18
Rps7
Hcst
Rpl36
Rps15a-ps4
H2-K1
Pdcd4
Id2
Chst1
Derl3
Prg2
Eaf2
Sdc1
Fkbp11
Man1a
Sel1l
2010001M09Rik
Creld2
Txndc5
Igj
Pdia4
Lman1
Tmem176a
Edem1
Rexo2
Xbp1
Herpud1
Prdx4
Edem2
Dnajc3
Spcs3
Spcs2
Fkbp2
Ssr4
Spcs1
Sdf2l1
Dnajb11
Sec11c
Hsp90b1
Krtcap2
Clptm1l
Serp1
H13
Manf
Mtdh
Pdia6
Hspa5
B2m
Tmem176b
Selk
H47
Slc3a2
Calr
Vpreb2
Smtnl2
Arpp21
Lef1
Igll1
Dntt
Vpreb1
Cplx2
Gpr56
Prep
Phldb3
Bfsp2
Ppp1r16b
Snn
Blnk
Id3
Gimap1
Impdh1
Bcl7a
Xrcc6
Tbc1d10c
Stambpl1
Pde2a
B3gnt2
Pmf1
Ptgr1
Klhl6
Bin1
Cox7a2l
Fam53b
Apobec3

## Sheet: table2
Targets (Homo)	Forward	Reverse
Tspo	GCCTACTTTGTACGTGGCGAG	CCTCCCAGCTCTTTCCAGAC
Anxa1	AAGCAGGCCCGTTTTCTTGAA	GCAACATCCGAGGATACATTGA
FDPS	GGGAACCAGAAATTGGATGCT	AGGCATTGTACTCTAGGACCTC
Ceacam1	TTCCCTGGGGAGGACTACTG	TGTATGCTTGCCCCGTGAAAT
Prominin-1	GACCAGGACTCGGATCAAAGG	TGTACTGCTCCACTACATAGTCA
Ki67	ATCATTGACCGCTCCTTTAGGT	GCTCGCCTTGATGGTTCCT
P21	CCTGGTGATGTCCGACCTG	CCTGGTGATGTCCGACCTG
Ccnd1	GCGTACCCTGACACCAATCTC	CTCCTCTTCGCACTTCTGCTC

## Sheet: table3
Antibodies	M/R/Rat		Vendor	Dilution
CD31	rat	ab7388	abcam	1:50
F4/80	rat	ab16911	abcam	1:100
RFP	rabbit	ab62341	abcam	1:100
CDH5	goat	AF1002	R＆ D systems	1:100
PE-CD31	rat	553373	BD pharmingen	1:100
APC-CD133	mouse	141208	Biolegend	1:250
prominin-1-biotin(CD133)	mouse	130-111-353	Miltenyi Biotec	1:10
Phospho-Histone H2A.X (Ser139)	rabbit	9718	CST	1:200
MACS separation buffer		130-091-221	Miltenyi Biotec
Anti-biotin-microBeads		130-090-485	Miltenyi Biotec	1:4
Dil-ac-LDL		L-3484	Invitrogen	1:100
FITC-UEA-1		L9006-1MG	Sigma	1:100
Alexa Fluor 594 donkey anti-rabbit IgG(H+L)	donkey	A21207	Invitrogen	1:500
Alexa Fluor 488 goat anti-rat IgG(H+L)	goat	A11006	Invitrogen	1:500
Alexa Fluor 488 fragment of rabbit anti-goat IgG(H+L)	rabbit	A21222	Invitrogen	1:500
Alexa Fluor 594 fragment of rabbit anti-goat IgG(H+L)	rabbit	A21223	Invitrogen	1:500
Alexa Fluor 594 donkey anti-rat IgG(H+L)	donkey	A21209	Invitrogen	1:500
Alexa Fluor 488 donkey anti-rabbit IgG(H+L)	donkey	A21206	Invitrogen	1:500
PE-IgG2b k Isotype control	rat	555848	BD pharmingen	1:100
Alexa Fluor 488 -IgG2a k Isotype control	rat	557676	BD pharmingen	1:250
Purified Anti-mouse CD16/CD32	rat	553141	BD pharmingen	1:250
APC-IgG2a k Isotype control	rat	400511	Biolegend	1:250
Alexa Fluor 488- IgG2a k Isotype control	rat	400525	Biolegend	1:250
