# Supplementary material for: CD133+ endothelial-like stem cells restore neovascularization and promote longevity in progeroid and naturally aged mice
Source: Nat Aging. 2023 Nov 9;3(11):1401–14. doi: 10.1038/s43587-023-00512-z (PMC10645602; doi:10.1038/s43587-023-00512-z)
Supplement: Supplementary file 10 — Statistical source data. [file 43587_2023_512_MOESM10_ESM.xlsx]

## Sheet: Fig 1c
	NO.	Cdh5+RFP+	Cdh5+	Cdh5+RFP+/Cdh5+ *100	Mean±s.e.m.
	mice-1	506	1148	44.0767	43.7009±1.967
	mice-2	146	352	41.4773
	mice-3	154	390	39.4872
	mice-4	68	164	41.4634
	mice-5	104	200	52

## Sheet: Fig 1d
	NO.	Cdh5+RFP+	Cdh5+	Cdh5+RFP+/Cdh5+ *100	Mean±s.e.m.
	mice-1	68	97	70.1031	57.8959±3.3747
	mice-2	75	131	57.2519
	mice-3	78	154	50.6494
	mice-4	55	89	61.7978
	mice-5	77	155	49.6774

## Sheet: Fig 1e
	NO.	CD31+ area %			Mean±s.e.m.
	mice-1	12			14.8±5.361
	mice-2	10
	mice-3	36
	mice-4	7
	mice-5	9
