# Supplementary material for: CD133+ endothelial-like stem cells restore neovascularization and promote longevity in progeroid and naturally aged mice
Source: Nat Aging. 2023 Nov 9;3(11):1401–14. doi: 10.1038/s43587-023-00512-z (PMC10645602; doi:10.1038/s43587-023-00512-z)
Supplement: Supplementary file 11 — Statistical source data. [file 43587_2023_512_MOESM11_ESM.xlsx]

## Sheet: Fig 2i
		NC				CD133+ EPCs				CD133- BMNCs
	Day 0	1	1	1	1	1	1	1	0.993256	1	1	1	1
	Day 1	0.179456	0.143602	0.238188	0.070383	0.087064	0.156926	0.238188	0.087522	0.170775	0.152256	0.157625	0.051484
	Day 3	0.264731	0.241158	0.204516	0.060396	0.353451	0.315547	0.355962	0.222467	0.260775	0.260775	0.26477	0.181418
	Day 7	0.330468	0.362673	0.270777	0.22703	0.387222	0.684505	0.504918	0.584953	0.355273	0.386196	0.344109	0.382189
	Day 14	0.530681	0.473461	0.481841	0.573959	1.01873	0.716613	0.740356	0.930346	0.638753	0.664672	0.633922	0.565853
	Two-way ANOVA												Two-way ANOVA (CD133+ vs CD133-)
	Alpha	0.05											Alpha	0.05
	Source of Variation	% of total variation	P value	P value summary	Significant?								Source of Variation	% of total variation	P value	P value summary	Significant?
	Interaction	3.085	0.0002	***	Yes								Interaction	1.917	0.013	*	Yes
	Row Factor	90.36	< 0.0001	****	Yes								Row Factor	92.14	< 0.0001	****	Yes
	Column Factor	3.098	< 0.0001	****	Yes								Column Factor	2.15	0.0003	***	Yes
	ANOVA table	SS	DF	MS	F (DFn, DFd)	P value							ANOVA table	SS	DF	MS	F (DFn, DFd)	P value
	Interaction	0.1947	8	0.02434	F (8, 45) = 5.023	P = 0.0002							Interaction	0.08108	4	0.02027	F (4, 30) = 3.793	P = 0.0130
	Row Factor	5.703	4	1.426	F (4, 45) = 294.3	P < 0.0001							Row Factor	3.896	4	0.9741	F (4, 30) = 182.3	P < 0.0001
	Column Factor	0.1955	2	0.09776	F (2, 45) = 20.18	P < 0.0001							Column Factor	0.09092	1	0.09092	F (1, 30) = 17.01	P = 0.0003
	Residual	0.218	45	0.004845									Residual	0.1603	30	0.005344
	Within each row, compare columns (simple effects within rows)												Within each row, compare columns (simple effects within rows)
	Number of families	5											Number of families	1
	Number of comparisons per family	3											Number of comparisons per family	5
	Alpha	0.05											Alpha	0.05
	Tukey's multiple comparisons test	Mean Diff.	95% CI of diff.	Significant?	Summary								Sidak's multiple comparisons test	Mean Diff.	95% CI of diff.	Significant?	Summary
	Row 1												CD133+ EPCs - CD133- EPCs
	NC vs. CD133+ EPCs	0.00175	-0.1175 to 0.1210	No	ns								Row 1	-0.00175	-0.1435 to 0.1400	No	ns
	NC vs. CD133- EPCs	0	-0.1193 to 0.1193	No	ns								Row 2	0.0095	-0.1322 to 0.1512	No	ns
	CD133+ EPCs vs. CD133- EPCs	-0.00175	-0.1210 to 0.1175	No	ns								Row 3	0.06975	-0.07196 to 0.2115	No	ns
													Row 4	0.1738	0.03204 to 0.3155	Yes	*
	Row 2												Row 5	0.2255	0.08379 to 0.3672	Yes	***
	NC vs. CD133+ EPCs	0.01525	-0.1040 to 0.1345	No	ns
	NC vs. CD133- EPCs	0.02475	-0.09454 to 0.1440	No	ns
	CD133+ EPCs vs. CD133- EPCs	0.0095	-0.1098 to 0.1288	No	ns								Test details	Mean 1	Mean 2	Mean Diff.	SE of diff.	N1	N2	t	DF
	Row 3												CD133+ EPCs - CD133- EPCs
	NC vs. CD133+ EPCs	-0.119	-0.2383 to 0.0002872	No	ns								Row 1	0.9983	1	-0.00175	0.05169	4	4	0.03386	30
	NC vs. CD133- EPCs	-0.04925	-0.1685 to 0.07004	No	ns								Row 2	0.1425	0.133	0.0095	0.05169	4	4	0.1838	30
	CD133+ EPCs vs. CD133- EPCs	0.06975	-0.04954 to 0.1890	No	ns								Row 3	0.3118	0.242	0.06975	0.05169	4	4	1.349	30
													Row 4	0.5405	0.3668	0.1738	0.05169	4	4	3.361	30
	Row 4												Row 5	0.8515	0.626	0.2255	0.05169	4	4	4.363	30
	NC vs. CD133+ EPCs	-0.2428	-0.3620 to -0.1235	Yes	****
	NC vs. CD133- EPCs	-0.069	-0.1883 to 0.05029	No	ns
	CD133+ EPCs vs. CD133- EPCs	0.1738	0.05446 to 0.2930	Yes	**
	Row 5
	NC vs. CD133+ EPCs	-0.3365	-0.4558 to -0.2172	Yes	****
	NC vs. CD133- EPCs	-0.111	-0.2303 to 0.008287	No	ns
	CD133+ EPCs vs. CD133- EPCs	0.2255	0.1062 to 0.3448	Yes	***
	Test details	Mean 1	Mean 2	Mean Diff.	SE of diff.	N1	N2	q	DF
	Row 1
	NC vs. CD133+ EPCs	1	0.9983	0.00175	0.04922	4	4	0.05028	45
	NC vs. CD133- EPCs	1	1	0	0.04922	4	4	0	45
	CD133+ EPCs vs. CD133- EPCs	0.9983	1	-0.00175	0.04922	4	4	0.05028	45
	Row 2
	NC vs. CD133+ EPCs	0.1578	0.1425	0.01525	0.04922	4	4	0.4382	45
	NC vs. CD133- EPCs	0.1578	0.133	0.02475	0.04922	4	4	0.7111	45
	CD133+ EPCs vs. CD133- EPCs	0.1425	0.133	0.0095	0.04922	4	4	0.273	45
	Row 3
	NC vs. CD133+ EPCs	0.1928	0.3118	-0.119	0.04922	4	4	3.419	45
	NC vs. CD133- EPCs	0.1928	0.242	-0.04925	0.04922	4	4	1.415	45
	CD133+ EPCs vs. CD133- EPCs	0.3118	0.242	0.06975	0.04922	4	4	2.004	45
	Row 4
	NC vs. CD133+ EPCs	0.2978	0.5405	-0.2428	0.04922	4	4	6.975	45
	NC vs. CD133- EPCs	0.2978	0.3668	-0.069	0.04922	4	4	1.983	45
	CD133+ EPCs vs. CD133- EPCs	0.5405	0.3668	0.1738	0.04922	4	4	4.992	45
	Row 5
	NC vs. CD133+ EPCs	0.515	0.8515	-0.3365	0.04922	4	4	9.669	45
	NC vs. CD133- EPCs	0.515	0.626	-0.111	0.04922	4	4	3.189	45
	CD133+ EPCs vs. CD133- EPCs	0.8515	0.626	0.2255	0.04922	4	4	6.479	45

## Sheet: Fig 2j
		tdTomato+CD31+	CD31+	tdTomato+CD31+/CD31+ %	average
	mice 1-1	7	36	19.4444	38.5723
	mice 1-2	15	29	51.7241
	mice 1-3	7	9	77.7778
	mice 1-4	8	27	29.6296
	mice 1-5	5	35	14.2857
	mice 2-1	5	18	27.7778	32.6344
	mice 2-2	4	11	36.3636
	mice 2-3	17	58	29.3103
	mice 2-4	21	61	34.4262
	mice 2-5	18	51	35.2941
	mice 3-1	14	42	33.3333	32.9753
	mice 3-2	4	13	30.7692
	mice 3-3	7	23	30.4348
	mice 3-4	12	59	20.339
	mice 3-5	8	16	50
	mice 4-1	6	25	24	34.2226
	mice 4-2	7	32	21.875
	mice 4-3	9	14	64.2857
	mice 4-4	13	35	37.1429
	mice 4-5	5	21	23.8095
				Mean±s.e.m.	34.6012±1.367

## Sheet: Fig 2k
	Day 14	Ischemia/non-ischemia ratio
	PBS-1	0.416167
	PBS-2	0.510053
	PBS-3	0.416141
	PBS-4	0.461612
	CD133-1	1.06088
	CD133-2	0.997219
	CD133-3	0.732236
	CD133-4	0.78779
	CD133+ MPO+ -1	0.900137
	CD133+ MPO+ -2	0.869344
	CD133+ MPO+ -3	0.617591
	CD133+ MPO+ -4	0.786529
	CD133+ MPO+ -5	0.880871
	CD133+ MMP9+ -1	0.493592
	CD133+ MMP9+ -2	0.591641
	CD133+ MMP9+ -3	0.569524
	CD133+ MMP9+ -4	0.548793
	one way ANOVA summary
	F	16.71
	P value	< 0.0001
	P value summary	****
	Are differences among means statistically significant? (P < 0.05)	Yes
	R square	0.7941
	ANOVA table	SS	DF	MS	F (DFn, DFd)	P value
	Treatment (between columns)	0.5458	3	0.1819	F (3, 13) = 16.71	P < 0.0001
	Residual (within columns)	0.1415	13	0.01089
	Total	0.6874	16
	Number of families	1
	Number of comparisons per family	6
	Alpha	0.05
	Tukey's multiple comparisons test	Mean Diff.	95% CI of diff.	Significant?	Summary
	PBS vs. CD133+ EPCs	-0.4435	-0.6601 to -0.2270	Yes	***
	PBS vs. CD133+ MPO+ EPCs	-0.3599	-0.5653 to -0.1545	Yes	***
	PBS vs. CD133+ MMP9+ EPCs	-0.09989	-0.3164 to 0.1166	No	ns
	CD133+ EPCs vs. CD133+ MPO+ EPCs	0.08364	-0.1218 to 0.2891	No	ns
	CD133+ EPCs vs. CD133+ MMP9+ EPCs	0.3436	0.1271 to 0.5602	Yes	**
	CD133+ MPO+ EPCs vs. CD133+ MMP9+ EPCs	0.26	0.05458 to 0.4654	Yes	*
	Test details	Mean 1	Mean 2	Mean Diff.	SE of diff.	n1	n2	q	DF
	PBS vs. CD133+ EPCs	0.451	0.8945	-0.4435	0.07377	4	4	8.502	13
	PBS vs. CD133+ MPO+ EPCs	0.451	0.8109	-0.3599	0.06999	4	5	7.272	13
	PBS vs. CD133+ MMP9+ EPCs	0.451	0.5509	-0.09989	0.07377	4	4	1.915	13
	CD133+ EPCs vs. CD133+ MPO+ EPCs	0.8945	0.8109	0.08364	0.06999	4	5	1.69	13
	CD133+ EPCs vs. CD133+ MMP9+ EPCs	0.8945	0.5509	0.3436	0.07377	4	4	6.587	13
	CD133+ MPO+ EPCs vs. CD133+ MMP9+ EPCs	0.8109	0.5509	0.26	0.06999	5	4	5.254	13
