# Supplementary material for: CD133+ endothelial-like stem cells restore neovascularization and promote longevity in progeroid and naturally aged mice
Source: Nat Aging. 2023 Nov 9;3(11):1401–14. doi: 10.1038/s43587-023-00512-z (PMC10645602; doi:10.1038/s43587-023-00512-z)
Supplement: Supplementary file 12 — Statistical source data. [file 43587_2023_512_MOESM12_ESM.xlsx]

## Sheet: Fig 3a
	CD133 positive cells(%)
	WT	LmnaG609G/+
	11.9	13.4
	10.7	13.2
	10.6	12.6
	10.2	12.4
	10.2	12
	t-test
	P value	Mean1	Mean2	Difference	SE of difference	t ratio	df
	0.00113269	10.72	12.72	-2	0.404722	4.94166	8

## Sheet: Fig 3b
	Data	Lmna+/+, EPCs				LmnaG609G, EPCs
	Day 0	0.903417	1.04092	1.01678	1.03858	0.950673	1.05969	1.03696	0.994397
	Day 1	0.090735	0.05498	0.095026	0.133478	0.114401	0.103048	0.102021	0.090362
	Day 3	0.284056	0.169919	0.386916	0.379123	0.074429	0.111597	0.297621	0.179928
	Day 7	0.499264	0.513905	0.567448	0.559266	0.462703	0.293685	0.381329	0.282488
	Day 14	0.904259	0.818865	1.03961	0.860687	0.631569	0.597666	0.577105	0.667386
	Two-way ANOVA
	Alpha	0.05
	Source of Variation	% of total variation	P value	P value summary	Significant?
	Interaction	2.692	0.0004	***	Yes
	Row Factor	91.61	< 0.0001	****	Yes
	Column Factor	2.828	< 0.0001	****	Yes
	ANOVA table	SS	DF	MS	F (DFn, DFd)	P value
	Interaction	0.1312	4	0.0328	F (4, 30) = 7.041	P = 0.0004
	Row Factor	4.465	4	1.116	F (4, 30) = 239.6	P < 0.0001
	Column Factor	0.1378	1	0.1378	F (1, 30) = 29.59	P < 0.0001
	Residual	0.1397	30	0.004658
	Compare each cell mean with the other cell mean in that row.
	Number of families	1
	Number of comparisons per family	5
	Alpha	0.05
	Sidak's multiple comparisons test	Mean Diff.	95% CI of diff.	Significant?	Summary
	LaminA+/+; CD133+ EPCs n=4 - LaminAG609G; CD133+ EPCs n=4
	0	-0.0105	-0.1428 to 0.1218	No	ns
	1	-0.008903	-0.1412 to 0.1234	No	ns
	3	0.1391	0.006797 to 0.2714	Yes	*
	7	0.1799	0.04761 to 0.3122	Yes	**
	14	0.2874	0.1551 to 0.4197	Yes	****
	Test details	Mean 1	Mean 2	Mean Diff.	SE of diff.	N1	N2	t	DF
	LaminA+/+; CD133+ EPCs n=4 - LaminAG609G; CD133+ EPCs n=4
	0	0.9999	1.01	-0.0105	0.04826	4	4	0.2177	30
	1	0.09355	0.1025	-0.008903	0.04826	4	4	0.1845	30
	3	0.305	0.1659	0.1391	0.04826	4	4	2.882	30
	7	0.535	0.3551	0.1799	0.04826	4	4	3.728	30
	14	0.9059	0.6184	0.2874	0.04826	4	4	5.956	30

## Sheet: Fig 3c
	Data	Lmnaf/f;TC, EPCs				Lmnaf/f;TC, Vehicle
	0	1	1	0.973684	1.02128	1.02	1.16	1.02	0.972973
	1	0.0356725	0.0298246	0.075	0.219355	0.113333	0.154167	0.113333	0.0599782
	3	0.394737	0.113333	0.2	0.351852	0.158	0.166667	0.158	0.395238
	7	0.683333	0.742647	0.785714	0.337209	0.489362	0.520468	0.489362	0.230159
	14	1.102	1.19708	1.44262	0.795699	0.61	0.587413	0.5892	0.587413
	Two-way ANOVA
	Alpha	0.05
	Source of Variation	% of total variation	P value	P value summary	Significant?
	Interaction	7.583	0.0007	***	Yes
	Row Factor	80.26	< 0.0001	****	Yes
	Column Factor	3.429	0.0018	**	Yes
	ANOVA table	SS	DF	MS	F (DFn, DFd)	P value
	Interaction	0.4669	4	0.1167	F (4, 30) = 6.518	P = 0.0007
	Row Factor	4.942	4	1.235	F (4, 30) = 68.99	P < 0.0001
	Column Factor	0.2111	1	0.2111	F (1, 30) = 11.79	P = 0.0018
	Residual	0.5372	30	0.01791
	Compare each cell mean with the other cell mean in that row.
	Number of families	1
	Number of comparisons per family	5
	Alpha	0.05
	Sidak's multiple comparisons test	Mean Diff.	95% CI of diff.	Significant?	Summary
	TIE2 EPC - TIE2 PBS
	Row 1	-0.0445	-0.3039 to 0.2149	No	ns
	Row 2	-0.02024	-0.2797 to 0.2392	No	ns
	Row 3	0.0455	-0.2139 to 0.3049	No	ns
	Row 4	0.2049	-0.05453 to 0.4643	No	ns
	Row 5	0.5409	0.2815 to 0.8003	Yes	****
	Test details	Mean 1	Mean 2	Mean Diff.	SE of diff.	N1	N2	t
	TIE2 EPC - TIE2 PBS
	Row 1	0.9987	1.043	-0.0445	0.09462	4	4	0.4703
	Row 2	0.08996	0.1102	-0.02024	0.09462	4	4	0.2139
	Row 3	0.265	0.2195	0.0455	0.09462	4	4	0.4809
	Row 4	0.6372	0.4323	0.2049	0.09462	4	4	2.165
	Row 5	1.134	0.5935	0.5409	0.09462	4	4	5.716

## Sheet: Fig 3d
Data	Heart	RFP+,CDH5+ Cells / CDH5+ cells
		mice-1	mice-2	mice-3		Mean±s.e.m.
		0.235973	0.227596	0.199527		22.1±1.1
	Muscle	RFP+,CD31+ Cells / CD31+ cells
		mice-1	mice-2	mice-3		Mean±s.e.m.
		0.58612	0.473611	0.538312		53.27±3.26

## Sheet: Fig 3f
		Data	BV/TV %	Trabecular Number (1/mm)	Trabecular Separation/Spacing (mm)
		Vehicle-1	0.2497	4.6336	0.2044
		Vehicle-2	0.2678	5.2291	0.1818
		Vehicle-3	0.1996	5.3721	0.1811
		Vehicle-4	0.1978	4.9978	0.2004
		Vehicle-5	0.1811	5.1804	0.1894
		EPCs-1	0.253	5.8836	0.1632
		EPCs-2	0.2862	5.3746	0.1763
		EPCs-3	0.2174	5.8766	0.1632
		EPCs-4	0.2247	5.6791	0.1692
		EPCs-5	0.2442	6.1588	0.1617
		EPCs-6	0.2453	5.7022	0.1655
		t-test	BV/TV %	Trabecular Number (1/mm)	Trabecular Separation/Spacing (mm)
		P value	0.197417	0.00222935	0.000708312
		Mean1	0.2192	5.0826	0.19142
		Mean2	0.245133	5.77915	0.166517
		Difference	-0.0259333	-0.69655	0.0249033
		SE of difference	0.0186329	0.16494	0.00494988
		t ratio	1.3918	4.22306	5.03109
		df	9	9	9

## Sheet: Fig 3g
	Data	Lmna+/+																																														LmnaG609G/G609G
	weeks	1	2	3	4	5	6	7	8	9	10	11	12	13	14	15	16	17	18	19	20	21	22	23	24	25	26	27	28	29	30	31	32	33	34	35	36	37	38	39	40	41	42	43	44	45	46	1	2
	5	16	18	18	18	17	13	17			16	15	15	19	19	17	20.9	19.8	19.4	18	17.6	20.6	15.6	16.3	18.7	16.3	16.7	16.6	19.2	15.6	18.2	16.4		17.2	17.3	17.7	19.5	21.2	18.6	16.4	17.1							14	14
	6	31	18	20	20	21	20	20	16	19	23	18	19	18	17	23	23	20	22.9	22.1	20.5	21.1	20.1	23.5	18.2	18.8	19.2	18.8	20.9	19	21.4	18.4	18.5	18.4	21.4	18.8	19	18.6	21.7	22.3	18.5	20.9	22.3	19.4	19.7	13.9	22.8	16	15
	7	20	21	21	20	22	21	21	22	21			15	22	18	20	24	21	21	20	19	23	25	23.2	23.1	22.6	21.5	22.4	22.1	25.5	21.4	21.7	21	20.3	23	20.5	23.4	19.7	21.1	21.6	23.1	20.5	20.8	19.9	23.8	23.7	24.2	18	17
	8	22	22	22	21	23	24	25	23	21	22	22	17	22	21	22	26	24	21	20	20	25	26	23								22.8	23	23	23.1	22.3	25	21.9	25.1	23.8	24.7	22.4	22.6	21.3	24.7	25.5	24.3	20	18
	9	22	22	22	23	25	24	27	24	22	23	21	20	23	22	23	26	24	22	22	20	26	28	23.9		24	24	25.4	26.6	24.9	25.5	22.6	25.1	24.1	25.3	23.4	23.9	23	25.2	26.3	25.9	25.1	24.4	25.4	22.7	27.8	27.8	20	19
	10	23	23	22	22	25	24	28	27	23	23		22	25	22	24	27	25	23	22	21	27	29	25.3		24.5	25.5	25.4	25.6	26.2	27.4	27.7	27.2	24.3	26.7	24.6	29.6											20	19
	11	24	25	22	24	27	23	30	29	23	24	23	23	27	24	25	29	26	24	22	21	27.5	29.7	26.3		24.3	25.9	25.3	26.1	28.1	28.9	27.9	27.1	25.3	27.3	26.8	30.5											21	19
	12	24	25	24	25	27	26	31	28	23	26	24	24	27	26	25	30	28	25	23	22	28.1	30.8	26.3		27.4	27.2	26.6	27.6	28.8	29.2	30.3	29.1	27.2	28.8	26.8												20	18
	13		20	26	25			24	24	28	28	30	30	24	26	25	25	28	26	26	30	29	26	23	23	29.2	31.6	28.4		28.1	28.1	28	30.8	31.2	30.9	30	28.8	30.8										19	18
	14		22	26	26	25	25	28	28	31	30	24	27	25	27	29	26	27	32	29	28	24	23	29.6	31.3	28	26.9	27.8	29.4	31.8	35	33.1	31.8	30.6	31.4													19	18
	15	25	25	25	26	25	26	28	29	32	31	25	28	26	27	28	27	28	33	30	28	24	23	30.8	31.4	28.2	27.6	29	30.4	32.6	32.9	34.1	32.6	30.4	32.2													16	18
	16	27	25	26	27	26	26	29	30	33	32	24	29	26	28	29	28	28	35	31	29	25	25	30.8	32.2	29.8	27.2	28.9	32.2	32.6	32.9																	16	16
	17	29	26	26	28	27	27	29	31	32	31	24	30	27		29	28	29	34	31	29	26	25	32.8	32.8	28.2	28.1	29.3	33.2																			17	15
	18	29	27	26	29	27	27	29	31	31	32	25	28	27	27	30	29		35	32	29	26	26	32.1	33.3	29	29	29.7																				15	14
	19	29	27	26	30	26	27	28	32	32	32	25	28	27	27	29	30		36	33	29	27	26	32.9	34.5	29.8	28.9	29.3																				15	14
	20	29	27	24	27	29	25	29	27	27	29	32	31	32	26	28	27	28				36	32	30	27	27	31.4	34.1	30.3	29	29																	14	14
	21	28	28	25	27		25	29	27	27	29	32	31	32	26	29	27	28				36	33	30	28	27	31.1		31.6																			14	13
	22	29	26	24		30	26		28	28	30	32	35	31	26	30	29	29				36	33	30	28	28	30.9	31.2																				12	13
	23		28			30	26		28	28	30	31	32	32	27	30	29	29				38	33	31	29	28	31.3	31.7																				12
	24			26	26	29	26		29	28	31	34	34	33	28	32	29	29				37	33	31	28	24	31.9	32.2
	25		26	29	27		28	28	30	33	37	34	26	31	29	30				38	34	32	28.9	27.4	31.4	33.1
	26		26	29	27		29	29	31	33	36	34	27	32	29	30				38	34	32	28.5	27.2	31.3	32.9
	27			26				28	29	30	33	38	33	28	32	29	30				38	33	31.6	28.8	27.6	32.1		33.6
	28	27	29	29	30	34	37	34	28	32	29	31				37.3	34.5	32	28.9	28.4	32.2		35.3
	29	28	29	29	32	33	36	33	29	33	29	30				36.9	34.1	32.3	28.2	27.8	31.4		36.2
	30	29	30	30	31	33	36	33	29	34	30	30				37.8	34.7	32.7	29.1		31.2		36.3
	31	29	29	29	32	34	38	34		32	29	31				37.8	34.6	32.2			32.9		34
	32	30	30		33	34				33	29					37.4	34.9	32.7			30.7		36.5
	33	27	32	37				31				31		32	34					29	30		37	34	32.5	31.7		35.1
	34	27	32	38				24				30		32	35				32	29	31		38.1	34.8	32.8	30.7		35.8
	35	26	31	37								31		32	34				33	29	31		38.1	35.8	33.2	31.6		37.6
	36	26	32									31		32	36				33	29	31		37	36.7	32.4	32.8		34.9
	37	27	34									31		34	37				33	29	30.5		38	36.7	32.7	31.9		37.2
	38	27	33									31.6		33.5	36				31.6	30.4	30.5		36.5	36.5	30.1	32		35.8
	39	35	27	34									30.5		32.4	36				30.4	32.4	31.8		38.2	36.1	32.4			32.8
	40	37	28	34									31		32.6	36.5				31.6	32.7	31.2		38.3	34.1	33			33.6
	Multiple t-test (LmnaG609G/G609G vs. LmnaG609G/G609G,EPC)
		P value	Mean1	Mean2	Difference	SE of difference	t ratio	df
	15	0.491525	16.5882	17.38	-0.791765	1.12986	0.700762	20
	16	0.078712	15.875	17.3571	-1.48214	0.801955	1.84816	21
	17	0.0308679	15.4937	17.3429	-1.84911	0.799019	2.31422	21
	18	0.0450039	14.9538	16.9	-1.94615	0.90334	2.1544	18
	19	0.00754465	14.3417	16.5714	-2.22976	0.735735	3.03066	17
	20	0.00698275	13.82	16.4143	-2.59429	0.83073	3.1229	15
	21	0.00254662	13.0125	15.6857	-2.67321	0.717673	3.72484	13
	22	0.000458332	12.1667	15.35	-3.18333	0.700453	4.54468	14
	23	0.0214196	12.3667	14.95	-2.58333	0.964038	2.6797	11
[truncated: 33 more columns]

## Sheet: Fig 3h
Data	Weeks	Lmna+/+	LmnaG609G/G609G	LmnaG609G/G609G,EPCs				Survival proportions
	16		1					Weeks	Lmna+/+	LmnaG609G/G609G	LmnaG609G/G609G,EPCs
	19		1					0	100	100	100
	20		1					16		91.6667
	21		1					19		83.3333
	21		1					20		75
	21		1					21		41.6667
	21		1					22		25
	22		1					23		16.6667	85.7143
	22		1					24		0	71.4286
	23			1				25			50
	23		1	1				26			35.7143
	24		1	1				27			35.7143
	24		1	1				30	100		35.7143
	25			1
	25			1
	25			1
	26			1
	26			1				Comparison of Survival Curves (all)				Log-rank (Mantel-Cox) test			Log-rank (Mantel-Cox) test				Log-rank (Mantel-Cox) test
	27			0								Chi square	77.35		Chi square	20.89			Chi square	37.09
	27			0				Log-rank (Mantel-Cox) test (recommended)				df	1		df	1			df	1
	30	0						Chi square	101.8			P value	< 0.0001		P value	< 0.0001			P value	< 0.0001
	30	0						df	2			P value summary	****		P value summary	****			P value summary	****
	30	0						P value	< 0.0001			Are the survival curves sig different?	Yes		Are the survival curves sig different?	Yes			Are the survival curves sig different?	Yes
	30	0						P value summary	****
	30	0						Are the survival curves sig different?	Yes			Median survival			Median survival				Median survival
	30	0										Lmna+/+	Undefined		LmnaG609G/G609G	21			Lmna+/+	Undefined
	30	0										LmnaG609G/G609G	21		LmnaG609G/G609G,EPCs	25.5			LmnaG609G/G609G,EPCs	25.5
	30	0													Ratio (and its reciprocal)	0.8235	1.214
	30	0													95% CI of ratio	0.3470 to 1.954	0.5116 to 2.882
	30	0
	30	0
	30	0
	30	0
	30	0
	30	0
	30	0
	30	0
	30	0
	30	0
	30	0
	30	0
	30	0
	30	0
	30	0
	30	0
	30	0
	30	0
	30	0
	30	0
	30	0
	30	0
	30	0
	30	0
	30	0
	30	0
	30	0
	30	0
	30	0
	30	0
	30	0
	30	0
	30	0
