# Supplementary material for: CD133+ endothelial-like stem cells restore neovascularization and promote longevity in progeroid and naturally aged mice
Source: Nat Aging. 2023 Nov 9;3(11):1401–14. doi: 10.1038/s43587-023-00512-z (PMC10645602; doi:10.1038/s43587-023-00512-z)
Supplement: Supplementary file 13 — Statistical source data. [file 43587_2023_512_MOESM13_ESM.xlsx]

## Sheet: Fig 4a
	CD133 positive cells(%)
	Young	Old
	11.4	12.9
	12.4	13
	6.9	16.1
	7.5	9.19
	8.71	11.4
	t-test
	P value	Mean1	Mean2	Difference	SE of difference	t ratio	df
	0.0797463	9.382	12.518	-3.136	1.56315	2.0062	8

## Sheet: Fig 4b
	Days	CD133+ EPCs (Y)				CD133+ EPCs (O)
		1	2	3	4	1	2	3	4
	0	1.03891	0.982474	0.953365	1.08759	1.06133	0.990186	1.06536	1.03675
	1	0.073383	0.058002	0.055211	0.064571	0.111174	0.063536	0.106597	0.064311
	3	0.218856	0.295043	0.192988	0.240219	0.201169	0.216438	0.173935	0.187119
	7	0.547012	0.494843	0.570666	0.55305	0.418035	0.349269	0.338489	0.410699
	14	0.97651	0.818142	0.874976	0.999271	0.651735	0.714418	0.682826	0.670656
	Two-way ANOVA
	Alpha	0.05
	Source of Variation	% of total variation	P value	P value summary	Significant?
	Interaction	2.063	< 0.0001	****	Yes
	Row Factor	95.7	< 0.0001	****	Yes
	Column Factor	1.188	< 0.0001	****	Yes
	ANOVA table	SS	DF	MS	F (DFn, DFd)	P value
	Interaction	0.1085	4	0.02713	F (4, 30) = 14.71	P < 0.0001
	Row Factor	5.033	4	1.258	F (4, 30) = 682.2	P < 0.0001
	Column Factor	0.06249	1	0.06249	F (1, 30) = 33.89	P < 0.0001
	Residual	0.05532	30	0.001844
	Compare each cell mean with the other cell mean in that row.
	Number of families	1
	Number of comparisons per family	5
	Alpha	0.05
	Sidak's multiple comparisons test	Mean Diff.	95% CI of diff.	Significant?	Summary
	Young CD133+ EPCs n=4 - Aging CD133+ EPCs n=4
	0	-0.02282	-0.1061 to 0.06043	No	ns
	1	-0.02361	-0.1069 to 0.05964	No	ns
	3	0.04211	-0.04114 to 0.1254	No	ns
	7	0.1623	0.07902 to 0.2455	Yes	****
	14	0.2373	0.1541 to 0.3206	Yes	****
	Test details	Mean 1	Mean 2	Mean Diff.	SE of diff.	N1	N2	t	DF
	Young CD133+ EPCs n=4 - Aging CD133+ EPCs n=4
	0	1.016	1.038	-0.02282	0.03037	4	4	0.7516	30
	1	0.06279	0.0864	-0.02361	0.03037	4	4	0.7776	30
	3	0.2368	0.1947	0.04211	0.03037	4	4	1.387	30
	7	0.5414	0.3791	0.1623	0.03037	4	4	5.344	30
	14	0.9172	0.6799	0.2373	0.03037	4	4	7.815	30

## Sheet: Fig 4c
		Young (4m)			Old ( 26m)			Old+EPCs
		1	2	3	1	2	3	1	2	3		Mean±s.e.m.
	Heart	2760.42	2537.2	2413.19	2022.57	2135.42	1996.53	2799.48	2544.64	2254.46		2570.271±101.5892	2051.5047±42.6243	2532.862±157.4425
	Muscle	397.135	436.198	396.412	215.774	249.566	238.095	413.773	364.583	401.476		409.9151±13.1431	234.4783±9.9212	393.2774±14.7797

## Sheet: Fig 4d e
		Fig 4d	Fig 4e
		Heart	Muscle
	mice-1	37.037	55.102
	mice-2	29.4737	38.3178
	mice-3	30.9091	44.898
	Mean±s.e.m.	32.4733±2.3192	46.1059±4.8827

## Sheet: Fig 4f
		BV/TV %	Month	Vehicle						aging 27m EPC (18m-27m)							EPC (18m-30m)
			3	0.3616	0.4407	0.3683	0.3112	0.3153	0.3315
			18	0.2385	0.3394	0.2124	0.3444	0.3174	0.3365												p-value
			24	0.256	0.2893	0.2663		0.25	0.2078	0.3118	0.2222	0.336	0.325	0.2821	0.3446	0.3719					0.0131296
			26
			27
			30														0.3118	0.1485	0.2476
		Trabecular number (1/mm)	Month	Vehicle						aging 27m EPC (18m-27m)							EPC (18m-30m)
			3	6.1045	6.0998	6.2589	6.4425	6.607	6.4207
			18	4.6017	5.7503	4.6407	5.1116	4.939	4.917
			24	4.2436	4.6388	4.5146		5.1553	4.438	5.7693	4.5292	5.3193	4.5547	4.7954	4.5717	4.9281					0.0966404
			26
			27
			30														4.7931	4.5493	4.1648
		Trabecular separation/spacing (mm)	Month	Vehicle						aging 27m EPC (18m-27m)							EPC (18m-30m)
			3	0.1527	0.1456	0.151	0.1498	0.1432	0.1458
			18	0.2097	0.1834	0.2044	0.1863	0.1856	0.1942
			24	0.2364	0.2579	0.2464		0.1918	0.2208	0.1637	0.2441	0.1668	0.2259	0.2361	0.2389	0.2284					0.191729
			26
			27
			30														0.2377	0.263	0.2505

## Sheet: Fig 4g
			EPCs				Control
		Mice No.	1	2	3	4	1	2	3	4	5	6	7	8
		Time(s)	475	7956	6314.4	7956	163.6	75	196.8	288	6179.6	1035	195.2	593
		t-test
		P value	Mean1	Mean2	Difference	SE of difference	t ratio	df
		0.0167247	5675.35	1090.78	4584.58	1598.5	2.86804	10

## Sheet: Fig 4h
			Vehicle					CD133+ EPCs						t-test
		Weeks	mice-1	mice-2	mice-3	mice-4	mice-5	mice-1	mice-2	mice-3	mice-4	mice-5	mice-6	p-value
		82	31.2	33	33.5	32.4	26.1	36.9	31.7	28	32	31.7	27.4	0.491308
		84	31.5	33.3	33.2	32.6	26.9
		85						36.4	32	28.3	31.5	31.8	27.6
		86	31.2	36	34.5		26.7
		87						36.8	32.7	28.6	32	32.1	37.5
		89	32.4	35.6	34.6		24.3
		90						36.5	34.5	27.6	31	32	41
		92	32.5	36	35		24.8	35.1	33	26.7	30.8	31.1	41.8	0.383969
		94	31.7	36.9	36.5		25.7
		95						34.3	32.2	26.9	29	30.5	40.6
		96	31.2	36.1	35.7		24.5
		97						34.6	31	25.5	30.6	30.1	39.8
		98	31.7	36.2	35.9		23.1	33.7	31.3	25.3	28.1	31	40	0.483595
		99	31.9	35.9	34.7		23.4	34.1	31	26	27.6	30.6	40.3	0.486355
		102	31.9	35.1	32.3		23.8	33.8	30.7	28.6	28.8	29	41	0.355893
		104	31	35.9	31.5		24.1		29.5	29.4	30.2	28.4	41.6	0.370229
		106	29.9	35.2	30		24.7	29.3	29	30.6	31	29	40.7	0.289468
		109						33.1	28.8	28.4	29.7	28.4	38.1
		111	30.2	35.2	29				28.3	27.3		31	35.4	0.364268
		112	30.5		28.6			33.6	28.3	27.3		31	35.4	0.212661
		113	28.9		28.1			34.2	27.5	26.5		30	34.6	0.145264
		114	27.5		28.4			33.8	27.7			30.5	32.9	0.0466244
		115	26.61		27.7			32.2	27.4			30.1	32.1	0.0295347
		116			26			31.4	25.5			30.6	30.6
		117						30.6	25.1			30.2	28
		118						30.6	25.7			30	28
		120						30.5	24.4			30.5	30
		123						27.6	23.1			29.3	27.9
		126						26.6	26.3			27.3	27.5
		Multiple t-test
			P value	Mean1	Mean2	Difference	SE of difference	t ratio	df
		82	0.982839	31.24	31.2833	-0.0433332	1.95944	0.0221151	9
		84
		85
		86
		87
		89
		90
		92	0.766623	32.075	33.0833	-1.00833	3.28361	0.307081	8
		94
		95
		96
		97
		98	0.96532	31.725	31.5667	0.158334	3.52964	0.0448584	8
		99	0.971831	31.475	31.6	-0.124999	3.43107	0.0364316	8
		102	0.709214	30.775	31.9833	-1.20833	3.12646	0.386486	8
		104	0.744057	30.625	31.82	-1.195	3.51795	0.339686	7
		106	0.581109	29.95	31.6	-1.65	2.86965	0.574983	8
		109
		111	0.731827	31.4667	30.5	0.966667	2.66698	0.362458	5
		112	0.574381	29.55	31.12	-1.57	2.61469	0.600453	5
		113	0.495137	28.5	30.56	-2.06	2.8013	0.735373	5
		114	0.188319	27.95	31.225	-3.275	2.06727	1.58422	4
		115	0.128135	27.155	30.45	-3.295	1.72141	1.91413	4
		116
		117
		118
		120
		123
		126

## Sheet: Fig 4i
		Weeks	Vehicle(PBS)	CD133+MMP-MPO- EPCs	CD133+ EPCs	CD133+MPO+EPCs			Vehicle(PBS)	CD133+MMP-MPO- EPCs	CD133+ EPCs	CD133+MPO+EPCs			All_Comparison of Survival Curves
		86	1					0	100	100	100	100
		101		1				86	95.8333						Log-rank (Mantel-Cox) test (recommended)
		109	1					101		83.3333					Chi square
		109	1					102							df	3
		109	1					109	79.1667						P value	< 0.0001
		109	1					110	66.6667						P value summary	****
		110	1					111	45.8333	50	90				Are the survival curves sig different?	Yes
		110	1					112	33.3333
		110	1					113			80	88.8889
		111	1					114	25
		111	1					115	20.8333						Log-rank (Mantel-Cox) test				Log-rank (Mantel-Cox) test
		111	1					116	16.6667			66.6667			Chi square	2.865			Chi square	4.121
		111	1					117	8.33333						df	1			df	1
		111	1	1	1			118	4.16667		70				P value	0.0905			P value	0.0423
		111		1				119							P value summary	ns			P value summary	*
		112	1					120							Are the survival curves sig different?	No			Are the survival curves sig different?	Yes
		112	1					121		33.3333
		112	1					122							Median survival				Median survival
		113			1			123		16.6667					Vehicle(PBS)	111			CD133+MMP-MPO- EPCs	116
		113				1		125			60				CD133+MMP-MPO- EPCs	116			CD133+ EPCs	126.5
		114	1					126	0		50				Ratio (and its reciprocal)	0.9569	1.045		Ratio (and its reciprocal)	0.917	1.091
		114	1					127			40				95% CI of ratio	0.3911 to 2.341	0.4272 to 2.557		95% CI of ratio	0.2957 to 2.843	0.3517 to 3.381
		115	1					129				55.5556
		116				1		130		0	40
		116				1		132				44.4444			Log-rank (Mantel-Cox) test				Log-rank (Mantel-Cox) test
		116	1					133				0			Chi square	15.9			Chi square	5.44
		117	1					137							df	1			df	1
		117	1					138							P value	< 0.0001			P value	0.0197
		118	1												P value summary	****			P value summary	*
		118			1										Are the survival curves sig different?	Yes			Are the survival curves sig different?	Yes
		121		1
		123		1											Median survival				Median survival
		125			1										Vehicle(PBS)	111			CD133+MMP-MPO- EPCs	116
		126			1										CD133+ EPCs	126.5			CD133+MPO+EPCs	132
		126	1												Ratio (and its reciprocal)	0.8775	1.14		Ratio (and its reciprocal)	0.8788	1.138
		127			1										95% CI of ratio	0.3587 to 2.147	0.4658 to 2.788		95% CI of ratio	0.3128 to 2.469	0.4050 to 3.197
		129				1
		130		1	0
		130			0										Log-rank (Mantel-Cox) test
		130			0										Chi square	15.76
		130			0										df	1
		133				1									P value	< 0.0001
		132				1									P value summary	****
		133				1									Are the survival curves sig different?	Yes
		133				1
		133				1									Median survival
															Vehicle(PBS)	111
															CD133+MPO+EPCs	132
															Ratio (and its reciprocal)	0.8409	1.189
															95% CI of ratio	0.3909 to 1.809	0.5528 to 2.558
