# Supplementary material for: CD133+ endothelial-like stem cells restore neovascularization and promote longevity in progeroid and naturally aged mice
Source: Nat Aging. 2023 Nov 9;3(11):1401–14. doi: 10.1038/s43587-023-00512-z (PMC10645602; doi:10.1038/s43587-023-00512-z)
Supplement: Supplementary file 14 — Statistical source data. [file 43587_2023_512_MOESM14_ESM.xlsx]

## Sheet: Fig 5d
			CD133+, 3m			CD133+, 27m			CD133-, 3m			CD133-, 27m
			mice-1	mice-2	mice-3	mice-1	mice-2	mice-3	mice-1	mice-2	mice-3	mice-1	mice-2	mice-3
		Fdps	1.17858	0.894163	0.927324	1.41106	1.85492	1.83373	0.408096	0.350451	0.269447	0.448891	0.368781	0.429023
		Tspo	0.952026	1.06596	0.982065	2.14335	2.51581	2.81939	0.627027	0.522313	0.5442	1.38821	1.1282	1.27333
		Anxa1	0.995138	1.0231	1.00277	1.15983	1.33949	1.28366	0.141055	0.164094	0.138886	0.221208	0.212947	0.220537
		Prominin 1	0.97597	0.929691	1.1692	1.36071	1.21208	1.18412	0.05017	0.062848	0.059662	0.095973	0.037794	0.080083
		P21	0.836162	1.04738	1.24087	1.08353	0.961473	1.06291	1.04646	0.958204	0.970729	0.93739	0.903025	1.09127
		Ceacam1	1.08326	0.915615	1.01809	1.4852	1.50486	1.23314	0.229552	0.237666	0.230569	0.432816	0.268424	0.331863
		Ki67	0.961902	0.976748	1.10723	1.2082	1.08522	1.06043	0.350917	0.472063	0.525061	0.378595	0.251194	0.285576
		Ccnd1	0.836869	1.01029	1.32837	0.429273	0.176256	0.201126	7.21279	7.83073	9.63013	6.24311	4.37492	5.88034
		t-test (CD133+, 3m vs. CD133+, 27m)
			P value	Mean1	Mean2	Difference	SE of difference	t ratio	df
		Fdps	0.0146976	1.00002	1.6999	-0.69988	0.170168	4.11287	4
		Tspo	0.00167165	1.00002	2.49285	-1.49283	0.198443	7.52272	4
		Anxa1	0.00912942	1.007	1.26099	-0.253988	0.05374	4.72624	4
		Prominin 1	0.0679921	1.02495	1.2523	-0.227347	0.0915613	2.483	4
		P21	0.96644	1.04147	1.03597	0.0054973	0.122804	0.0447648	4
		Ceacam1	0.0159432	1.00565	1.40773	-0.402081	0.100169	4.01403	4
		Ki67	0.189148	1.01529	1.11795	-0.102657	0.0649528	1.58049	4
		Ccnd1	0.00872276	1.05851	0.268885	0.789626	0.164909	4.78824	4
		t-test (CD133+, 3m vs. CD133-, 3m)
			P value	Mean1	Mean2	Difference	SE of difference	t ratio	df
		Fdps	0.0026086	1.00002	0.342665	0.657356	0.0983831	6.6816	4
		Tspo	0.000734919	1.00002	0.564513	0.435504	0.0466824	9.32909	4
		Anxa1	< 0.0001	1.007	0.148012	0.858992	0.0116065	74.0098	4
		Prominin 1	0.000191945	1.02495	0.05756	0.967394	0.0734491	13.1709	4
		P21	0.700317	1.04147	0.991796	0.049674	0.120074	0.413694	4
		Ceacam1	< 0.0001	1.00565	0.232596	0.773059	0.0488586	15.8224	4
		Ki67	0.00121677	1.01529	0.449347	0.565946	0.0691927	8.17927	4
		Ccnd1	0.000633772	1.05851	8.22455	-7.16604	0.739221	9.69405	4
		t-test (CD133-, 3m vs. CD133-, 27m)
			P value	Mean1	Mean2	Difference	SE of difference	t ratio	df
		Fdps	0.000934384	0.415565	1.6999	-1.28434	0.146544	8.76416	4
		Tspo	0.0042061	1.26325	2.49285	-1.2296	0.209467	5.87015	4
		Anxa1	< 0.0001	0.218231	1.26099	-1.04276	0.0531539	19.6178	4
		Prominin 1	< 0.0001	0.0712833	1.2523	-1.18102	0.0574857	20.5445	4
		P21	0.443051	0.977228	1.03597	-0.0587447	0.0690854	0.850319	4
		Ceacam1	0.000438051	0.344368	1.40773	-1.06337	0.0997212	10.6634	4
		Ki67	0.000165852	0.305122	1.11795	-0.812829	0.0594601	13.6702	4
		Ccnd1	0.000823931	5.49946	0.268885	5.23057	0.577577	9.05606	4

## Sheet: Fig 5f
			FDPS
		AAV-GFP	0.96817
			1.12766
			0.915945
		AAV-FDPS	280.787
			280.787
			373.078
		t-test
		P value	Mean of GFP	Mean of FDPS	Difference	SE of difference	t ratio	df	q value
		0.000542	1.004	311.6	-310.5	30.76	10.09	4	0.000547

## Sheet: Fig 5g
		AAV-GFP				AAV-FDPS
	Days	mice-1	mice-2	mice-3	mice-4	mice-1	mice-2	mice-3	mice-4	mice-5	mice-6
	0	0.877875	0.988719	0.993296	0.97961	1.08397	0.924203	0.972441	1.02214	1.06113	1.04607
	1	0.041256	0.130019	0.059538	0.040615	0.060606	0.088889	0.049645	0.099089	0.070275	0.056452
	3	0.129412	0.154886	0.204766	0.205581	0.229091	0.182217	0.121302	0.152663	0.131765	0.206093
	7	0.510657	0.5107	0.549906	0.374269	0.240593	0.451158	0.36035	0.47619	0.297696	0.334661
	14	0.814982	0.713744	0.677249	0.706234	0.454802	0.739683	0.472222	0.578734	0.633696	0.458621
	Two-way ANOVA
	Alpha	0.05
	Source of Variation	% of total variation	P value	P value summary	Significant?
	Interaction	1.544	0.0027	**	Yes
	Row Factor	90.84	< 0.0001	****	Yes
	Column Factor	0.4747	0.0187	*	Yes
	ANOVA table	SS	DF	MS	F (DFn, DFd)	P value
	Interaction	0.08972	4	0.02243	F (4, 40) = 4.881	P = 0.0027
	Row Factor	5.28	4	1.32	F (4, 40) = 287.2	P < 0.0001
	Column Factor	0.02759	1	0.02759	F (1, 40) = 6.004	P = 0.0187
	Residual	0.1838	40	0.004596
	Compare each cell mean with the other cell mean in that row.
	Number of families	1
	Number of comparisons per family	5
	Alpha	0.05
	Sidak's multiple comparisons test	Mean Diff.	95% CI of diff.	Significant?	Summary
	GFP - FDPS
	Row 1	-0.05845	-0.1764 to 0.05954	No	ns
	Row 2	-0.002969	-0.1210 to 0.1150	No	ns
	Row 3	0.003139	-0.1149 to 0.1211	No	ns
	Row 4	0.1263	0.008285 to 0.2443	Yes	*
	Row 5	0.1718	0.05377 to 0.2897	Yes	**
	Test details	Mean 1	Mean 2	Mean Diff.	SE of diff.	N1	N2	t	DF
	GFP - FDPS
	Row 1	0.9599	1.018	-0.05845	0.04376	4	6	1.336	40
	Row 2	0.06786	0.07083	-0.002969	0.04376	4	6	0.06785	40
	Row 3	0.1737	0.1705	0.003139	0.04376	4	6	0.07174	40
	Row 4	0.4864	0.3601	0.1263	0.04376	4	6	2.886	40
	Row 5	0.7281	0.5563	0.1718	0.04376	4	6	3.925	40

## Sheet: Fig 5h
			Y EPCs				Y EPCs+Pami				O EPCs				O EPCs+Pami
		Day	mice-1	mice-2	mice-3	mice-4	mice-1	mice-2	mice-3	mice-4	mice-1	mice-2	mice-3	mice-4	mice-1	mice-2	mice-3	mice-4
		0	0.975773	1.05955	0.978767	1.00698	1.06268	1.00588	0.970075	0.992839	0.985128	0.988857	1.01307	1.02087	0.98056	0.995623	0.970024	0.993359
		1	0.111221	0.080201	0.17801	0.075451	0.064611	0.094629	0.078511	0.114324	0.06625	0.087832	0.098204	0.07032	0.061395	0.068695	0.051779	0.069665
		3	0.259344	0.171494	0.166388	0.156621	0.260663	0.201449	0.250059	0.142889	0.117547	0.169067	0.121176	0.192664	0.135212	0.170364	0.222184	0.156448
		7	0.656345	0.551845	0.517631	0.655617	0.620701	0.695558	0.560939	0.649077	0.284236	0.255617	0.336789	0.337968	0.522863	0.362833	0.619091	0.517524
		14	0.879564	0.888704	0.987332	0.901992	0.926967	0.992019	0.955101	0.901088	0.612649	0.575443	0.58919	0.632477	0.704161	0.649922	0.769068	0.58
		Two-way ANOVA (young EPC vs. old EPC)								Two-way ANOVA (young EPC vs. young EPC+Pami)
		Alpha	0.05							Alpha	0.05
		Source of Variation	% of total variation	P value	P value summary	Significant?				Source of Variation	% of total variation	P value	P value summary	Significant?
		Interaction	3.648	< 0.0001	****	Yes				Interaction	0.08195	0.7697	ns	No
		Row Factor	90.88	< 0.0001	****	Yes				Row Factor	97.72	< 0.0001	****	Yes
		Column Factor	3.512	< 0.0001	****	Yes				Column Factor	0.03617	0.3788	ns	No
		ANOVA table	SS	DF	MS	F (DFn, DFd)	P value			ANOVA table	SS	DF	MS	F (DFn, DFd)	P value
		Interaction	0.1837	4	0.04593	F (4, 29) = 25.03	P < 0.0001			Interaction	0.004336	4	0.001084	F (4, 29) = 0.4525	P = 0.7697
		Row Factor	4.576	4	1.144	F (4, 29) = 623.4	P < 0.0001			Row Factor	5.17	4	1.292	F (4, 29) = 539.6	P < 0.0001
		Column Factor	0.1768	1	0.1768	F (1, 29) = 96.36	P < 0.0001			Column Factor	0.001913	1	0.001913	F (1, 29) = 0.7988	P = 0.3788
		Residual	0.05322	29	0.001835					Residual	0.06947	29	0.002395
		Two-way ANOVA (young EPC+Pami vs. old EPC+Pami)								Two-way ANOVA (old EPC vs. old EPC+Pami)
		Alpha	0.05							Alpha	0.05
		Source of Variation	% of total variation	P value	P value summary	Significant?				Source of Variation	% of total variation	P value	P value summary	Significant?
		Interaction	1.676	0.0002	***	Yes				Interaction	1.444	0.0004	***	Yes
		Row Factor	94.86	< 0.0001	****	Yes				Row Factor	96.45	< 0.0001	****	Yes
		Column Factor	1.804	< 0.0001	****	Yes				Column Factor	0.5884	0.0019	**	Yes
		ANOVA table	SS	DF	MS	F (DFn, DFd)	P value			ANOVA table	SS	DF	MS	F (DFn, DFd)	P value
		Interaction	0.08735	4	0.02184	F (4, 30) = 7.565	P = 0.0002			Interaction	0.06708	4	0.01677	F (4, 30) = 7.151	P = 0.0004
		Row Factor	4.943	4	1.236	F (4, 30) = 428.1	P < 0.0001			Row Factor	4.479	4	1.12	F (4, 30) = 477.5	P < 0.0001
		Column Factor	0.09402	1	0.09402	F (1, 30) = 32.57	P < 0.0001			Column Factor	0.02732	1	0.02732	F (1, 30) = 11.65	P = 0.0019
		Residual	0.08659	30	0.002886					Residual	0.07035	30	0.002345
		Tukey's multiple comparisons test	Mean Diff.	95% CI of diff.	Significant?	Summary		Test details	Mean 1	Mean 2	Mean Diff.	SE of diff.	N1	N2	q	DF
		Row 1						Row 1
		Young CD133+ EPCs, n=4 vs. Young CD133+ EPCs, Pami n=4	-0.002599	-0.09360 to 0.08840	No	ns		Young CD133+ EPCs, n=4 vs. Young CD133+ EPCs, Pami n=4	1.005	1.008	-0.002599	0.03442	4	4	0.1068	59
		Young CD133+ EPCs, n=4 vs. Aging CD133+ EPCs, n=4	0.003287	-0.08772 to 0.09429	No	ns		Young CD133+ EPCs, n=4 vs. Aging CD133+ EPCs, n=4	1.005	1.002	0.003287	0.03442	4	4	0.1351	59
		Young CD133+ EPCs, n=4 vs. Aging CD133+ EPCs, Pami n=4	0.02038	-0.07063 to 0.1114	No	ns		Young CD133+ EPCs, n=4 vs. Aging CD133+ EPCs, Pami n=4	1.005	0.9849	0.02038	0.03442	4	4	0.8372	59
		Young CD133+ EPCs, Pami n=4 vs. Aging CD133+ EPCs, n=4	0.005886	-0.08512 to 0.09689	No	ns		Young CD133+ EPCs, Pami n=4 vs. Aging CD133+ EPCs, n=4	1.008	1.002	0.005886	0.03442	4	4	0.2418	59
		Young CD133+ EPCs, Pami n=4 vs. Aging CD133+ EPCs, Pami n=4	0.02298	-0.06803 to 0.1140	No	ns		Young CD133+ EPCs, Pami n=4 vs. Aging CD133+ EPCs, Pami n=4	1.008	0.9849	0.02298	0.03442	4	4	0.9439	59
		Aging CD133+ EPCs, n=4 vs. Aging CD133+ EPCs, Pami n=4	0.01709	-0.07391 to 0.1081	No	ns		Aging CD133+ EPCs, n=4 vs. Aging CD133+ EPCs, Pami n=4	1.002	0.9849	0.01709	0.03442	4	4	0.7021	59
		Row 2						Row 2
		Young CD133+ EPCs, n=4 vs. Young CD133+ EPCs, Pami n=4	0.0232	-0.07509 to 0.1215	No	ns		Young CD133+ EPCs, n=4 vs. Young CD133+ EPCs, Pami n=4	0.1112	0.08802	0.0232	0.03718	3	4	0.8825	59
		Young CD133+ EPCs, n=4 vs. Aging CD133+ EPCs, n=4	0.03057	-0.06773 to 0.1289	No	ns		Young CD133+ EPCs, n=4 vs. Aging CD133+ EPCs, n=4	0.1112	0.08065	0.03057	0.03718	3	4	1.163	59
		Young CD133+ EPCs, n=4 vs. Aging CD133+ EPCs, Pami n=4	0.04834	-0.04996 to 0.1466	No	ns		Young CD133+ EPCs, n=4 vs. Aging CD133+ EPCs, Pami n=4	0.1112	0.06288	0.04834	0.03718	3	4	1.839	59
		Young CD133+ EPCs, Pami n=4 vs. Aging CD133+ EPCs, n=4	0.007367	-0.08364 to 0.09837	No	ns		Young CD133+ EPCs, Pami n=4 vs. Aging CD133+ EPCs, n=4	0.08802	0.08065	0.007367	0.03442	4	4	0.3027	59
		Young CD133+ EPCs, Pami n=4 vs. Aging CD133+ EPCs, Pami n=4	0.02514	-0.06587 to 0.1161	No	ns		Young CD133+ EPCs, Pami n=4 vs. Aging CD133+ EPCs, Pami n=4	0.08802	0.06288	0.02514	0.03442	4	4	1.033	59
		Aging CD133+ EPCs, n=4 vs. Aging CD133+ EPCs, Pami n=4	0.01777	-0.07324 to 0.1088	No	ns		Aging CD133+ EPCs, n=4 vs. Aging CD133+ EPCs, Pami n=4	0.08065	0.06288	0.01777	0.03442	4	4	0.73	59
		Row 3						Row 3
		Young CD133+ EPCs, n=4 vs. Young CD133+ EPCs, Pami n=4	-0.0253	-0.1163 to 0.06570	No	ns		Young CD133+ EPCs, n=4 vs. Young CD133+ EPCs, Pami n=4	0.1885	0.2138	-0.0253	0.03442	4	4	1.04	59
		Young CD133+ EPCs, n=4 vs. Aging CD133+ EPCs, n=4	0.03835	-0.05266 to 0.1294	No	ns		Young CD133+ EPCs, n=4 vs. Aging CD133+ EPCs, n=4	0.1885	0.1501	0.03835	0.03442	4	4	1.576	59
		Young CD133+ EPCs, n=4 vs. Aging CD133+ EPCs, Pami n=4	0.01741	-0.07359 to 0.1084	No	ns		Young CD133+ EPCs, n=4 vs. Aging CD133+ EPCs, Pami n=4	0.1885	0.1711	0.01741	0.03442	4	4	0.7153	59
		Young CD133+ EPCs, Pami n=4 vs. Aging CD133+ EPCs, n=4	0.06365	-0.02735 to 0.1547	No	ns		Young CD133+ EPCs, Pami n=4 vs. Aging CD133+ EPCs, n=4	0.2138	0.1501	0.06365	0.03442	4	4	2.615	59
		Young CD133+ EPCs, Pami n=4 vs. Aging CD133+ EPCs, Pami n=4	0.04271	-0.04829 to 0.1337	No	ns		Young CD133+ EPCs, Pami n=4 vs. Aging CD133+ EPCs, Pami n=4	0.2138	0.1711	0.04271	0.03442	4	4	1.755	59
		Aging CD133+ EPCs, n=4 vs. Aging CD133+ EPCs, Pami n=4	-0.02094	-0.1119 to 0.07007	No	ns		Aging CD133+ EPCs, n=4 vs. Aging CD133+ EPCs, Pami n=4	0.1501	0.1711	-0.02094	0.03442	4	4	0.8603	59
		Row 4						Row 4
		Young CD133+ EPCs, n=4 vs. Young CD133+ EPCs, Pami n=4	-0.03621	-0.1272 to 0.05479	No	ns		Young CD133+ EPCs, n=4 vs. Young CD133+ EPCs, Pami n=4	0.5954	0.6316	-0.03621	0.03442	4	4	1.488	59
		Young CD133+ EPCs, n=4 vs. Aging CD133+ EPCs, n=4	0.2917	0.2007 to 0.3827	Yes	****		Young CD133+ EPCs, n=4 vs. Aging CD133+ EPCs, n=4	0.5954	0.3037	0.2917	0.03442	4	4	11.98	59
		Young CD133+ EPCs, n=4 vs. Aging CD133+ EPCs, Pami n=4	0.08978	-0.001222 to 0.1808	No	ns		Young CD133+ EPCs, n=4 vs. Aging CD133+ EPCs, Pami n=4	0.5954	0.5056	0.08978	0.03442	4	4	3.689	59
		Young CD133+ EPCs, Pami n=4 vs. Aging CD133+ EPCs, n=4	0.3279	0.2369 to 0.4189	Yes	****		Young CD133+ EPCs, Pami n=4 vs. Aging CD133+ EPCs, n=4	0.6316	0.3037	0.3279	0.03442	4	4	13.47	59
		Young CD133+ EPCs, Pami n=4 vs. Aging CD133+ EPCs, Pami n=4	0.126	0.03499 to 0.2170	Yes	**		Young CD133+ EPCs, Pami n=4 vs. Aging CD133+ EPCs, Pami n=4	0.6316	0.5056	0.126	0.03442	4	4	5.176	59
		Aging CD133+ EPCs, n=4 vs. Aging CD133+ EPCs, Pami n=4	-0.2019	-0.2929 to -0.1109	Yes	****		Aging CD133+ EPCs, n=4 vs. Aging CD133+ EPCs, Pami n=4	0.3037	0.5056	-0.2019	0.03442	4	4	8.296	59
		Row 5						Row 5
		Young CD133+ EPCs, n=4 vs. Young CD133+ EPCs, Pami n=4	-0.0294	-0.1204 to 0.06161	No	ns		Young CD133+ EPCs, n=4 vs. Young CD133+ EPCs, Pami n=4	0.9144	0.9438	-0.0294	0.03442	4	4	1.208	59
		Young CD133+ EPCs, n=4 vs. Aging CD133+ EPCs, n=4	0.312	0.2210 to 0.4030	Yes	****		Young CD133+ EPCs, n=4 vs. Aging CD133+ EPCs, n=4	0.9144	0.6024	0.312	0.03442	4	4	12.82	59
		Young CD133+ EPCs, n=4 vs. Aging CD133+ EPCs, Pami n=4	0.2386	0.1476 to 0.3296	Yes	****		Young CD133+ EPCs, n=4 vs. Aging CD133+ EPCs, Pami n=4	0.9144	0.6758	0.2386	0.03442	4	4	9.803	59
		Young CD133+ EPCs, Pami n=4 vs. Aging CD133+ EPCs, n=4	0.3414	0.2504 to 0.4324	Yes	****		Young CD133+ EPCs, Pami n=4 vs. Aging CD133+ EPCs, n=4	0.9438	0.6024	0.3414	0.03442	4	4	14.02	59
		Young CD133+ EPCs, Pami n=4 vs. Aging CD133+ EPCs, Pami n=4	0.268	0.1770 to 0.3590	Yes	****		Young CD133+ EPCs, Pami n=4 vs. Aging CD133+ EPCs, Pami n=4	0.9438	0.6758	0.268	0.03442	4	4	11.01	59
		Aging CD133+ EPCs, n=4 vs. Aging CD133+ EPCs, Pami n=4	-0.07335	-0.1644 to 0.01766	No	ns		Aging CD133+ EPCs, n=4 vs. Aging CD133+ EPCs, Pami n=4	0.6024	0.6758	-0.07335	0.03442	4	4	3.014	59
