# Supplementary material for: CD133+ endothelial-like stem cells restore neovascularization and promote longevity in progeroid and naturally aged mice
Source: Nat Aging. 2023 Nov 9;3(11):1401–14. doi: 10.1038/s43587-023-00512-z (PMC10645602; doi:10.1038/s43587-023-00512-z)
Supplement: Supplementary file 15 — Statistical source data. [file 43587_2023_512_MOESM15_ESM.xlsx]

## Sheet: Fig 6a
		PBS				PAMI
		mice-1	mice-2	mice-3	mice-4	mice-1	mice-2	mice-3	mice-4	mice-5
	Percentage	12.8	13.9	19.5	11.2	18.8	18.4	17.6	19.9	18
		t-test
		P value	Mean1	Mean2	Difference	SE of difference	t ratio	df
		0.03838	14.35	18.54	-4.19	1.64633	2.54505	7

## Sheet: Fig 6b
			CD133+EPCs (24m), NC				CD133+EPCs (24m), PAMI
			mice-1	mice-2	mice-3	mice-4	mice-1	mice-2	mice-3	mice-4	mice-5
		P16	1.72767	0.932489	0.614319	1.02764	0.152333	0.249347	0.418979	0.090168	0.684835
		IL-6	1.44925	0.891485	0.470709	1.66156	0.087938	0.619976	0.1459	0.066197	0.101224
		CD133	0.906084	1.00876	1.19199	0.9186	1.22124	1.06747	1.00527	1.09643	1.0855
		t-test
			P value	Mean of 24Months F; NC	Mean of 24Months F; PAMI	Difference	SE of difference	t ratio	df	q value
		P16	0.015862	1.076	0.3191	0.7564	0.2391	3.163	7	0.0267
		IL-6	0.010763	1.118	0.2042	0.914	0.2653	3.445	7	0.0267
		CD133	0.247356	1.006	1.095	-0.08883	0.07038	1.262	7	0.312287

## Sheet: Fig 6c
				Aged EPCs				Aged EPCs, PAMI
			Days	mice-1	mice-2	mice-3	mice-4	mice-1	mice-2	mice-3	mice-4
			0	1	1	1	1	1	1	1	1
			1	0.224178	0.139895	0.050861	0.100757	0.107983	0.166811	0.084134	0.158159
			3	0.149838	0.278251	0.214728	0.165742	0.276278	0.319557	0.293915	0.282553
			7	0.408283	0.417588	0.346391	0.36636	0.696903	0.584452	0.39172	0.538652
			14	0.428269	0.443899	0.466099	0.479143	0.694088	0.428874	0.673535	0.6394
			Two-way ANOVA
			Alpha	0.05
			Source of Variation	% of total variation	P value	P value summary	Significant?
			Interaction	1.359	0.0327	*	Yes
			Row Factor	93.5	< 0.0001	****	Yes
			Column Factor	1.781	0.0004	***	Yes
			ANOVA table	SS	DF	MS	F (DFn, DFd)	P value
			Interaction	0.05237	4	0.01309	F (4, 30) = 3.031	P = 0.0327
			Row Factor	3.602	4	0.9005	F (4, 30) = 208.4	P < 0.0001
			Column Factor	0.06862	1	0.06862	F (1, 30) = 15.88	P = 0.0004
			Residual	0.1296	30	0.00432
			Compare each cell mean with the other cell mean in that row.
			Number of families	1
			Number of comparisons per family	5
			Alpha	0.05
			Sidak's multiple comparisons test	Mean Diff.	95% CI of diff.	Significant?	Summary
			NC - PAMI
			0	0	-0.1274 to 0.1274	No	ns
			1	-0.000349	-0.1278 to 0.1271	No	ns
			3	-0.09094	-0.2184 to 0.03648	No	ns
			7	-0.1683	-0.2957 to -0.04086	Yes	**
			14	-0.1546	-0.2820 to -0.02721	Yes	*
			Test details	Mean 1	Mean 2	Mean Diff.	SE of diff.	N1	N2	t	DF
			NC - PAMI
			0	1	1	0	0.04647	4	4	0	30
			1	0.1289	0.1293	-0.000349	0.04647	4	4	0.007509	30
			3	0.2021	0.2931	-0.09094	0.04647	4	4	1.957	30
			7	0.3847	0.5529	-0.1683	0.04647	4	4	3.621	30
			14	0.4544	0.609	-0.1546	0.04647	4	4	3.327	30

## Sheet: Fig 6d
			PBS				PAMI
			mice-1	mice-2	mice-3	mice-4	mice-1	mice-2	mice-3	mice-4
			1706.35	1622.02	1421.13	1691.47	2022.57	1986.11	1802.08	1746.53
		Mean±SEM	1610.243±131.3215				1889.3228±135.5527

## Sheet: Fig 6e
		Time(h)	vehicle			PAMI n=5						t-test P
		1	7	178	607	15	34	505	0	62		0.470119
		2	313	0	714	0	301	580	229	38		0.602496
		3	802	171	289	11	1395	224	346	0		0.947702
		4	590	242	0	41	1589	375	553	244		0.486232
		5	902	335	729	36	1665	214	1145	15		0.93337
		6	1359	284	583	29	1650	368	653	246		0.742913
		7	1201	9	357	0	487	301	579	0		0.44438
		8	0	392	13	6	677	63	0	56		0.901554
		9	315	116	0	1	1756	84	390	0		0.528153
		10	602	0	489	16	840	108	471	47		0.797443
		11	1344	262	982	49	1636	77	944	56		0.546998
		12	964	132	742	5	486	0	566	370		0.224566
		13	2	70	327	0	0	31	40	198		0.400084
		14	0	46	219	0	3	0	87	1		0.240339
		15	0	0	5	2	0	6	364	8		0.46827
		16	252	11	0	12	5	0	0	0		0.210661
		17	1	0	0	0	0	0	5	0		0.640287
		18	0	0	174	11	114	10	1	0		0.570821
		19	0	0	12	0	0	0	0	0		0.219944
		20	0	0	0	0	0	13	0	0		0.481618
		21	40	3	0	0	65	5	86	0		0.544768
		22	37	0	52	18	0	48	0	0		0.365861
		23	11	30	63	0	171	8	0	0		0.981329
		24	536	0	66	0	0	167	0	0		0.248954
		25	0	421	534	20	849	381	112	70		0.897238
		26	333	222	687	6	164	439	8	0		0.1053
		27	972	192	929	15	1036	368	495	14		0.355839
		28	1157	507	633	98	2231	211	1146	243		0.972588
		29	1302	340	603	16	1692	63	548	0		0.574562
		30	1649	108	791	0	1574	353	959	34		0.626316
		31	1149	460	931	38	1525	309	3	0		0.302448
		32	0	109	0	0	578	725	410	0		0.176098
		33	1166	155	2	26	1771	372	397	0		0.891876
		34	1135	193	711	113	1919	0	584	45		0.787115
		35	964	546	1018	13	1818	190	741	219		0.604932
		36	1227	279	940	65	219	197	160	61		0.0181485
		37	149	133	761	5	0	0	0	111		0.079382
		38	0	9	2	13	3	22	369	25		0.414326
		39	0	2	0	0	0	0	0	0		0.219944
		40	2	3	356	7	216	11	97	12		0.628842
		41	1	0	0	0	0	0	0	0		0.219944
		42	25	0	9	0	8	0	0	3		0.162103
		43	0	52	6	41	0	0	159	9		0.612642
		44	0	0	0	2	7	0	0	0		0.35805
		45	17	0	0	0	25	0	0	0		0.935056
		46	6	23	19	0	469	28	0	23		0.497735
		47	0	0	254	0	0	23	172	2		0.574301
		48	44	4	313	17	67	51	0	0		0.249209
		49	11	19	465	0	4	285	0	0		0.451602
		50	41	128	1023	0	5	491	220	32		0.380121
		51	941	31	463	57	2024	469	5	10		0.951898
		52	1639	335	323	152	2345	375	756	91		0.973888
		53	1424	107	787	169	1862	117	1353	1		0.904537
		54	1445	171	88	108	1566	142	1112	137		0.93359
		55	726	230	119	52	605	39	0	0		0.330633
		56	134	0	1295	60	1857	130	646	50		0.899687
		57	1270	64	739	0	87	296	0	1		0.0603932
		58	454	0	0	34	1561	175	270	47		0.531755
		59	985	318	303	108	1714	30	1513	90		0.778993
		60	564	5	1090	6	1368	0	51	182		0.600807
		61	10	164	1425	0	21	34	1	11		0.16364
		62	0	114	457	0	0	7	0	0		0.108634
		63	1	20	0	66	0	12	0	72		0.335804
		64	0	0	0	0	15	0	275	36		0.39064
		65	0	7	0	19	0	4	0	8		0.468851
		66	18	0	484	0	209	0	0	0		0.366053
		67	0	0	0	0	0	0	0	2		0.481618
		68	7	0	0	42	3	0	0	3		0.532316
		69	0	0	2	2	5	16	0	0		0.365719
		70	1	0	11	2	0	0	0	0		0.218483
		71	7	0	0	6	32	0	0	0		0.55618
		72	0	66	205	0	1	109	423	28		0.856306
		73	0	0	685	0	0	123	0	0		0.275797
		74	438	0	1308	42	1374	356	8	25		0.6389
		75	865	148	649	42	1998	208	548	34		0.982236
		76	1262	339	138	161	2090	425	1273	154		0.683817
		77	2743	219	2	48	1863	111	611	0		0.582926
		78	1052	395	1609	102	2386	259	855	6		0.659862
		79	2	391	977	1	1980	459	915	43		0.687868
		80	261	0	2	3	51	157	168	147		0.827593
		81	1540	123	349	72	2102	556	490	0		0.966027
		82	1299	44	394	13	1437	313	94	0		0.663721
		83	846	140	820	64	885	6	883	167		0.546133
		84	856	376	1444	80	1438	291	87	57		0.277023
		85	0	37	1357	0	15	0	6	0		0.207459
		86	0	71	780	0	308	104	0	79		0.382378
		87	0	0	4	12	0	0	41	0		0.417319
		88	2	0	10	0	0	0	0	0		0.123167
		89	0	0	0	0	28	0	0	18		0.28296
		90	0	0	0	0	4	0	0	0		0.481618

## Sheet: Fig 6f
		Weeks	PBS	PAMI				PBS	PAMI F
		111	1				0	100	100
		112	1				109		77.7778
		112	1				111	85.7143
		115	1				112	57.1429	66.6667
		115	1				113		55.5556
		117	1				115	28.5714
		127	1				117	14.2857
		109		1			122		44.4444
		109		1			126		33.3333
		112		1			127	0
		113		1			130		22.2222
		122		1			132		0
		126		1
		130		1
		132		1
		132		1			Log-rank (Mantel-Cox) test
							Chi square	1.559
							df	1
							P value	0.2118
							P value summary	ns
							Are the survival curves sig different?	No

## Sheet: Fig 6g
		Weeks	PBS M	PAMI M				PBS M	PAMI M
		99	1				0	100	100
		99	1				99	33.3333
		99	1				104		83.3333
		99	1				106		66.6667
		107	1				107	0
		107	1				115		50
		104		1			116		16.6667
		106		1			123		0
		115		1
		116		1
		116		1
		123		1
							Log-rank (Mantel-Cox) test
							Chi square	5.308
							df	1
							P value	0.0212
							P value summary	*
							Are the survival curves sig different?	Yes

## Sheet: Fig 6h
		Weeks	PBS	PAMI				PBS	PAMI
		111	1				0	100	100
		112	1				99	69.2308
		112	1				104		93.3333
		115	1				106		86.6667
		115	1				107	53.8462
		117	1				109		73.3333
		127	1				111	46.1538
		99	1				112	30.7692	66.6667
		99	1				113		60
		99	1				115	15.3846	53.3333
		99	1				116		40
		107	1				117	7.69231
		107	1				122		33.3333
		109		1			123		26.6667
		109		1			126		20
		112		1			127	0
		113		1			130		13.3333
		122		1			132		0
		126		1
		130		1
		132		1
		132		1			Log-rank (Mantel-Cox) test
		104		1			Chi square	4.684
		106		1			df	1
		115		1			P value	0.0304
		116		1			P value summary	*
		116		1			Are the survival curves sig different?	Yes
		123		1
