# Supplementary material for: CD133+ endothelial-like stem cells restore neovascularization and promote longevity in progeroid and naturally aged mice
Source: Nat Aging. 2023 Nov 9;3(11):1401–14. doi: 10.1038/s43587-023-00512-z (PMC10645602; doi:10.1038/s43587-023-00512-z)
Supplement: Supplementary file 16 — Statistical source data. [file 43587_2023_512_MOESM16_ESM.xlsx]

## Sheet: Fig S1
Heart	No.	ROSA+CDH5+	CDH5+				muscle		tdTomato+ CD31+	CD31+
	1	11	96	0.114583				1	0	23	0
		6	127	0.0472441					3	18	0.166667
		4	73	0.0547945					3	24	0.125
		17	69	0.246377					2	31	0.0645161
		13	99	0.131313					2	29	0.0689655
		11	106	0.103774					3	31	0.0967742
		1	84	0.0119048					3	23	0.130435
		1	67	0.0149254					5	25	0.2
		13	73	0.178082	0.100333				0	26	0
	2	10	44	0.227273					3	21	0.142857
		13	42	0.309524					1	26	0.0384615
		16	46	0.347826					1	32	0.03125
		2	54	0.037037					7	42	0.166667
		13	77	0.168831					5	21	0.238095
		5	48	0.104167					5	29	0.172414	0.109473
		16	83	0.192771
		10	60	0.166667				2	1	27	0.037037
		15	63	0.238095					3	23	0.130435
		3	94	0.0319149					2	15	0.133333
		17	79	0.21519					6	13	0.461538
		13	73	0.178082					1	19	0.0526316
		2	84	0.0238095					0	29	0
		14	62	0.225806					0	21	0
		5	50	0.1	0.171133				2	13	0.153846
	3	16	69	0.231884					3	19	0.157895
		5	37	0.135135					1	17	0.0588235	0.118554
		19	96	0.197917
		4	70	0.0571429				3	3	18	0.166667
		10	59	0.169492					0	15	0
		21	122	0.172131					2	20	0.1
		23	137	0.167883					5	20	0.25
		2	38	0.0526316					0	19	0
		11	108	0.101852					2	20	0.1
		15	85	0.176471					1	21	0.047619
		17	96	0.177083					1	19	0.0526316
		15	77	0.194805					0	15	0
		16	82	0.195122					2	20	0.1
		9	88	0.102273					4	16	0.25
		13	90	0.144444					3	16	0.1875
		7	73	0.0958904					1	25	0.04
		20	108	0.185185					2	15	0.133333
		6	54	0.111111					0	18	0	0.0911084
		15	83	0.180723
		1	40	0.025	0.143709
								4	4	36	0.111111
	4	19	115	0.165217					6	32	0.1875
		14	72	0.194444					1	13	0.0769231
		17	88	0.193182					2	19	0.105263
		14	76	0.184211					2	21	0.0952381
		11	91	0.120879					3	23	0.130435
		7	103	0.0679612					0	21	0
		16	131	0.122137					2	15	0.133333
		9	104	0.0865385					5	23	0.217391
		15	122	0.122951					3	15	0.2	0.125719
		17	127	0.133858	0.139138
								5	0	26	0
	5	12	66	0.181818					1	17	0.0588235
		11	76	0.144737					3	23	0.130435
		6	57	0.105263					2	24	0.0833333
		13	93	0.139785					2	16	0.125
		16	87	0.183908					2	22	0.0909091
		18	101	0.178218					3	27	0.111111
		13	116	0.112069					2	19	0.105263
		11	51	0.215686					2	26	0.0769231
		8	61	0.131148					4	27	0.148148	0.0929946
		17	96	0.177083	0.156972							0.1076±0.0068
					0.1423±0.0119							Mean±s.e.m.
					Mean±s.e.m.
