# Supplementary material for: CD133+ endothelial-like stem cells restore neovascularization and promote longevity in progeroid and naturally aged mice
Source: Nat Aging. 2023 Nov 9;3(11):1401–14. doi: 10.1038/s43587-023-00512-z (PMC10645602; doi:10.1038/s43587-023-00512-z)
Supplement: Supplementary file 17 — Statistical source data. [file 43587_2023_512_MOESM17_ESM.xlsx]

## Sheet: Fig S9
heart	RFP+	F4/80+, RFP+			F4/80+, RFP+/RFP+ %
1	54	0
	49	0
	78	0
	50	1	231	1	0.4329
2	66	14
	70	3
	28	0
	29	0
	35	7
	30	0	258	24	9.30233
3	78	1
	75	0
	42	0
	21	2
	33	0	249	3	1.20482
4	50	6
	94	8
	66	6
	57	0
	81	2	348	22	6.32184
					4.3155±2.1143
					Mean±s.e.m.
muscle	RFP	F480
1	14	0
	15	4
	12	1
	10	0
	16	0	67	5	7.46269
2	10	0
	18	2
	5	0
	5	0
	22	2	60	4	6.66667
3	19	4
	10	0
	21	0
	12	0
	21	5	83	9	10.8434
4	16	1
	15	0
	23	1
	15	3
	10	1
	12	0
	16	3	107	9	8.41121
					8.346±0.9056
					Mean±s.e.m.
